# Supplementary material for: Methodological Approaches to Assess Disordered Eating Behaviors Related to Gluten-Free Diet Management in Children and Adolescents with Celiac Disease: A Scoping Review
Source: Nutrients. 2026 May 22;18(11):1661. doi: 10.3390/nu18111661 (PMC13258312; doi:10.3390/nu18111661)
Supplement: Supplementary file 1 [file nutrients-18-01661-s001.zip]

Archive with 1 entries (1 files):
- nutrients-4289746-supplementary.pdf
